# Supplementary material for: Prognostic Value of CTA-Derived Left Ventricular Mass in Neonates with Congenital Heart Disease
Source: Diagnostics (Basel). 2021 Jul 6;11(7):1215. doi: 10.3390/diagnostics11071215 (PMC8303678; doi:10.3390/diagnostics11071215)
Supplement: Supplementary file 1 [file diagnostics-11-01215-s001.zip]

Archive with 1 entries (1 files):
- diagnostics-1258709-supplementary.pdf
